# Supplementary material for: The Role of Oxytocin and Oxytocin Gene Receptor Methylation During Withdrawal Therapy in Males With Alcohol Use Disorder
Source: Addict Biol. 2025 Jul 14;30(7):e70060. doi: 10.1111/adb.70060 (PMC12257889; doi:10.1111/adb.70060)
Supplement: Supplementary file 3 — Data S1. Supporting Information [file ADB-30-e70060-s001.xlsx]

## Sheet: Sheet1
Paragraph
MLM covariates OXTR
Mixed Model Analysis
Model Dimensiona
		Number of Levels	Covariance Structure	Number of Parameters	Subject Variables	Number of Subjects
Fixed Effects	Intercept	1		1
	CpG_pos	36		35
	Timepoint	3		2
	Age	1		1
	Cigarettes	1		1
	CIWA	1		1
	OCDS_total	1		1
	Timepoint * Age	3		2
	Timepoint * Cigarettes	3		2
	Timepoint * CIWA	3		2
	Timepoint * OCDS_total	3		2
	Age * Cigarettes	1		1
	Age * CIWA	1		1
	Age * OCDS_total	1		1
	Cigarettes * CIWA	1		1
	Cigarettes * OCDS_total	1		1
	CIWA * OCDS_total	1		1
Repeated Effects	CpG_pos	36	Identity	1	Patnr123	78
Total		98		57
a. Dependent Variable: meth.
Information Criteriaa
-2 Restricted Log Likelihood	-11620.4
Akaike's Information Criterion (AIC)	-11618.4
Hurvich and Tsai's Criterion (AICC)	-11618.4
Bozdogan's Criterion (CAIC)	-11610.4
Schwarz's Bayesian Criterion (BIC)	-11611.4
The information criteria are displayed in smaller-is-better form.
a. Dependent Variable: meth.
Fixed Effects
Type III Tests of Fixed Effectsa
Source	Numerator df	Denominator df	F	Sig.
Intercept	1	7549	13.1317	0.000292253
CpG_pos	35	7549	81.8949	0
Timepoint	2	7549	1.20945	0.29842
Age	1	7549	1.00329	0.316547
Cigarettes	1	7549	1.61837	0.203358
CIWA	1	7549	0.453909	0.500505
OCDS_total	1	7549	0.202954	0.65236
Timepoint * Age	2	7549	3.08499	0.0457881
Timepoint * Cigarettes	2	7549	0.685185	0.504028
Timepoint * CIWA	2	7549	3.76238	0.0232719
Timepoint * OCDS_total	2	7549	8.48244	0.000209053
Age * Cigarettes	1	7549	0.613897	0.433349
Age * CIWA	1	7549	1.22564	0.268292
Age * OCDS_total	1	7549	3.10595	0.0780472
Cigarettes * CIWA	1	7549	2.73871	0.0979854
Cigarettes * OCDS_total	1	7549	0.113317	0.736408
CIWA * OCDS_total	1	7549	2.17635	0.140188
a. Dependent Variable: meth.
Covariance Parameters
Estimates of Covariance Parametersa
Parameter		Estimate	Std. Error
Repeated Measures	Variance	0.0118447	0.000192794
a. Dependent Variable: meth.
Estimated Marginal Means
Timepoint
Estimatesa
Timepoint	Mean	Std. Error	df	95% Confidence Interval
				Lower Bound	Upper Bound
T0	.136b	0.00308535	7549	0.129721	0.141817
T7	.141b	0.00238894	7549	0.135851	0.145217
T14	.110b	0.00289065	7549	0.104167	0.1155
a. Dependent Variable: meth.
b. Covariates appearing in the model are evaluated at the following values: Age: = 42.65, Cigarettes = 23.25, CIWA-A (Entz.Sk.) = 13.77, OCDS_total = 13.84.
Pairwise Comparisonsa
(I) Timepoint	(J) Timepoint	Mean Difference (I-J)	Std. Error	df	Sig.c	95% Confidence Interval for Differencec
						Lower Bound	Upper Bound
T0	T7	-0.00476448	0.00384627	7549	0.646457	-0.0139744	0.00444548
	T14	.026*	0.00418096	7549	1.74701e-09	0.0159241	0.0359468
T7	T0	0.00476448	0.00384627	7549	0.646457	-0.00444548	0.0139744
	T14	.031*	0.00370424	7549	4.06153e-16	0.02183	0.0395698
T14	T0	-.026*	0.00418096	7549	1.74701e-09	-0.0359468	-0.0159241
	T7	-.031*	0.00370424	7549	4.06153e-16	-0.0395698	-0.02183
Based on estimated marginal means
*. The mean difference is significant at the .05 level.
a. Dependent Variable: meth.
c. Adjustment for multiple comparisons: Bonferroni.
Univariate Testsa
Numerator df	Denominator df	F	Sig.
2	7549	36.6281	1.47675e-16
The F tests the effect of Timepoint. This test is based on the linearly independent pairwise comparisons among the estimated marginal means.a
a. Dependent Variable: meth.
MLM covariates OT
Mixed Model Analysis
Model Dimensiona
		Number of Levels	Covariance Structure	Number of Parameters	Subject Variables	Number of Subjects
Fixed Effects	Intercept	1		1
	CpG_pos	26		25
	Timepoint	3		2
	Age	1		1
	Cigarettes	1		1
	OCDS_total	1		1
	CIWA	1		1
	Timepoint * Age	3		2
	Timepoint * Cigarettes	3		2
	Timepoint * OCDS_total	3		2
	Timepoint * CIWA	3		2
	Age * Cigarettes	1		1
	Age * OCDS_total	1		1
	Age * CIWA	1		1
	Cigarettes * OCDS_total	1		1
	Cigarettes * CIWA	1		1
	OCDS_total * CIWA	1		1
Repeated Effects	CpG_pos	26	Identity	1	Patnr123	78
Total		78		47
a. Dependent Variable: meth.
Information Criteriaa
-2 Restricted Log Likelihood	-5292.7
Akaike's Information Criterion (AIC)	-5290.7
Hurvich and Tsai's Criterion (AICC)	-5290.7
Bozdogan's Criterion (CAIC)	-5283.11
Schwarz's Bayesian Criterion (BIC)	-5284.11
The information criteria are displayed in smaller-is-better form.
a. Dependent Variable: meth.
Fixed Effects
Type III Tests of Fixed Effectsa
Source	Numerator df	Denominator df	F	Sig.
Intercept	1	5363	30.5271	3.44763e-08
CpG_pos	25	5363	293.999	0
Timepoint	2	5363	4.92364	0.00730551
Age	1	5363	4.68505	0.0304702
Cigarettes	1	5363	43.9681	3.66545e-11
OCDS_total	1	5363	3.95029	0.0469141
CIWA	1	5363	0.0692316	0.792469
Timepoint * Age	2	5363	9.65136	6.54623e-05
Timepoint * Cigarettes	2	5363	6.48717	0.00153482
Timepoint * OCDS_total	2	5363	9.92445	4.9868e-05
Timepoint * CIWA	2	5363	7.27966	0.000696255
Age * Cigarettes	1	5363	33.0497	9.4791e-09
Age * OCDS_total	1	5363	17.2081	3.40188e-05
Age * CIWA	1	5363	11.8399	0.000584169
Cigarettes * OCDS_total	1	5363	1.58646	0.207887
Cigarettes * CIWA	1	5363	13.1936	0.000283527
OCDS_total * CIWA	1	5363	4.74091	0.0294969
a. Dependent Variable: meth.
Covariance Parameters
Estimates of Covariance Parametersa
Parameter		Estimate	Std. Error
Repeated Measures	Variance	0.0203222	0.000392449
a. Dependent Variable: meth.
Estimated Marginal Means
Timepoint
Estimatesa
Timepoint	Mean	Std. Error	df	95% Confidence Interval
				Lower Bound	Upper Bound
1	.293b	0.00480533	5363	0.283923	0.302764
2	.280b	0.00365629	5363	0.272721	0.287056
3	.277b	0.0044901	5363	0.267702	0.285307
a. Dependent Variable: meth.
b. Covariates appearing in the model are evaluated at the following values: Age: = 42.57, Cigarettes = 23.28, OCDS_total = 13.88, CIWA-A (Entz.Sk.) = 13.75.
Pairwise Comparisonsa
(I) Timepoint	(J) Timepoint	Mean Difference (I-J)	Std. Error	df	Sig.c	95% Confidence Interval for Differencec
						Lower Bound	Upper Bound
1	2	0.0134552	0.00596028	5363	0.0720545	-0.000818058	0.0277285
	3	.017*	0.00651534	5363	0.0293291	0.00123683	0.0324418
2	1	-0.0134552	0.00596028	5363	0.0720545	-0.0277285	0.000818058
	3	0.0033841	0.00572095	5363	1	-0.010316	0.0170842
3	1	-.017*	0.00651534	5363	0.0293291	-0.0324418	-0.00123683
	2	-0.0033841	0.00572095	5363	1	-0.0170842	0.010316
Based on estimated marginal means
*. The mean difference is significant at the .05 level.
a. Dependent Variable: meth.
c. Adjustment for multiple comparisons: Bonferroni.
Univariate Testsa
Numerator df	Denominator df	F	Sig.
2	5363	3.76779	0.0231643
The F tests the effect of Timepoint. This test is based on the linearly independent pairwise comparisons among the estimated marginal means.a
a. Dependent Variable: meth.
